# Supplementary material for: It Works! Organic-Waste-Assisted Trichoderma spp. Solid-State Fermentation on Agricultural Digestate
Source: Microorganisms. 2022 Jan 13;10(1):164. doi: 10.3390/microorganisms10010164 (PMC8780502; doi:10.3390/microorganisms10010164)
Supplement: Supplementary file 1 [file microorganisms-10-00164-s001.zip]

Archive with 1 entries (1 files):
- microorganisms-1532140-supplementary.pdf
